# Supplementary material for: Sema3C signaling is an alternative activator of the canonical WNT pathway in glioblastoma
Source: Nat Commun. 2023 Apr 20;14:2262. doi: 10.1038/s41467-023-37397-w (PMC10119166; doi:10.1038/s41467-023-37397-w)
Supplement: Supplementary file 3 — Source Data [file 41467_2023_37397_MOESM3_ESM.xlsx]

## Sheet: Fig 1
Fig 1a	Days post intracranial injection	Control	LGK974 5mg/kg BID				Fig 1g	Days post intracranial injection	Control	Sema3C Knockdown	TCF1 Knockdown	Sema3C TCF1 double Knockdown
								20	1	1
	23	1						26	1
	24	1	1					27	1
	24		1					27	1
	24		1					29	1
	24		1					31	1
	25	1						32	1
	25	1						32	1
	25	1						34	1
	26	1						36	1
	26	1						37		1
	26	1						38	1	1
	27		1					42	1	1
	28	1	1					43	1
	28	1	1					47			1
	28	1	1					49		1
	28	1	1					75		1	1
	28	1	1					75			1
	28	1	1					89			1
	28		1					99			1
	28		1					103		1
	28		1					104			1
	29	1	1					130			1
	29	1	1					148				1
								156			1
				Fig 1d				180		0	0	0
Fig 1b				GBM sampleID	Sema3C Positive cells	TCF1 Positive cells		180		0	0	0
				GB9	228	150		180		0	0	0
				GB10	351	204		180		0	0	0
				GB11	217	159		180		0	0	0
				GB12	317	202		180		0	0	0
				GB13	61	23		180				0
				GB16	126	60		180				0
				GB17	0	0		180				0
				GB19	103	101		180				0
				GB20	248	222		180				0
				GB21	63	9		180				0
				GB22	239	31		180				0
				GB23	0	139
				GB24	607	400
				GB26	511	285
Fig 1e				GB27	132	96
				GB30	60	0
				GB31	262	266
				GB32	189	257
				GB35	14	0
				GB37	290	156
				GB38	0	0
				GB39	280	304
				GB40	168	134
				GB46	234	194
				GB48	138	112
				GB61	262	60
				GB71	136	39

## Sheet: Fig 2
		387 GSCs Sphere counts						4121 GSCs Sphere counts
Fig 2a		Treatment				Fig 2b			Tretments
		shNT	shSema#1	shSema#2				shNT	shSema#1	shSema#2
		291	68	18				143	34	16
		321	64	18				132	32	13
		321	71	13				145	40	22
		329	72	20				158	29	16
	387 GSCs
Fig 2c	Cell doses (cell / well)		Tretments			Fig 2c	387 GSCs
		shNT	shSema3C#1	shSem3C#2			Limiting dilution data original counts
	1	-0.125531	0	0			Counter	Dose	Tested	Response	Group
	2	-0.125531	0	0			1	100	24	24	shNT
	3	-0.584963	0	0			2	50	24	23	shNT
	6	-0.678072	0	0			3	25	24	20	shNT
	12	-1.12553	-0.0614005	-0.192645			4	12	24	13	shNT
	25	-2.58496	-0.192645	-0.4975			5	8	24	9	shNT
	50	-4.58496	-0.263034	-0.415038			6	4	24	8	shNT
	100		-1.41504	-2.26303			7	2	24	2	shNT
							8	1	24	2	shNT
							9	100	24	15	shSema3C#1
							10	50	24	4	shSema3C#1
							11	25	24	3	shSema3C#1
							12	12	24	1	shSema3C#1
							13	8	24	0	shSema3C#1
							14	4	24	0	shSema3C#1
							15	2	24	0	shSema3C#1
							16	1	24	0	shSema3C#1
							17	100	24	19	shSema3C#2
							18	50	24	6	shSema3C#2
							19	25	24	7	shSema3C#2
							20	12	24	3	shSema3C#2
							21	8	24	0	shSema3C#2
							22	4	24	0	shSema3C#2
							23	2	24	0	shSema3C#2
							24	1	24	0	shSema3C#2
	4121 GSCs
Fig 2d	Cell doses (cell / well)		Tretments			Fig 2d	4121 GSCs
		shNT	shSema3C#1	shSema3C#2			Limiting dilution data original counts
	0.75	-0.0614005	0	0			Counter	Dose	Tested	Response	Group
	1.5	-0.777608	0	0			1	100	24	24	control
	3	-1	0	0			2	50	24	24	control
	6	-1.58496	0	-0.0614005			3	25	24	24	control
	12	-3	-0.337035	-0.337035			4	12.5	24	21	control
	25		-0.337035	-0.337035			5	6.25	24	16	control
	50		-0.678072	-0.415037			6	3	24	12	control
	100		-1.58496	-2			7	1.5	24	10	control
							8	0.75	24	1	control
							9	100	24	16	shSema3C#1
							10	50	24	9	shSema3C#1
							11	25	24	5	shSema3C#1
							12	12.5	24	5	shSema3C#1
							13	6.25	24	0	shSema3C#1
							14	3	24	0	shSema3C#1
							15	1.5	24	0	shSema3C#1
							16	0.75	24	0	shSema3C#1
							17	100	24	18	shSema3C#2
							18	50	24	6	shSema3C#2
							19	25	24	5	shSema3C#2
							20	12.5	24	5	shSema3C#2
							21	6.25	24	1	shSema3C#2
							22	3	24	0	shSema3C#2
							23	1.5	24	0	shSema3C#2
							24	0.75	24	0	shSema3C#2
Fig 2e		387 GSCs EdU positive cells (fraction)						4121 GSCs EdU positive cells (fraction)
		NT	sh2525	sh2762		Fig 2f		NT	sh2525	sh2762
		0.408	0.106	0.16				0.294416	0.0517241	0.134921
		0.457	0.146	0.197				0.26738	0.0508475	0.167488
		0.409	0.155	0.219				0.272277	0.0717949	0.0781893
	mean	0.424667	0.135667	0.192			mean	0.278024	0.0581222	0.126866
	SD	0.028006	0.0260832	0.0298161			SD	0.0144054	0.011849	0.0451908
	p value		0.000197268	0.0005955			p value		3.39646e-05	0.00525923
		387 GSCs Relative cell viability						4121 GSCs Relative cell viability
Fig 2g			Mean						Mean
	Days	control	sh2525	sh2762		Fig 2h	Days	control	sh2525	sh2762
	0	1	1	1			0	1	1	1
	1	1.66768	1.1997	0.515793			1	0.855195	0.593113	0.261743
	3	8.08149	1.38285	0.355799			3	2.1587	0.268921	0.236908
	5	23.9241	4.42289	0.536572			5	7.11122	0.253618	0.258329
	7	50.1707	13.5131	1.18709			7	23.2658	0.287969	0.287369
			SD						SD
	Days	control	sh2525	sh2762			Days	control	sh2525	sh2762
	0	0.0441771	0.113894	0.0600368			0	0.0385603	0.0876014	0.0590726
	1	0.0669067	0.0878836	0.0509148			1	0.0410031	0.0288841	0.0134221
	3	0.56347	0.23538	0.0630138			3	0.243632	0.0335634	0.0159206
	5	1.5344	0.880472	0.26493			5	0.392492	0.02889	0.0299895
	7	1.50084	1.86552	0.602421			7	1.80979	0.0358499	0.0831855

## Sheet: Fig 3
	Fig 3a
			Normalized Expression (mRNA) 3359 GSCs
	Fig 3b		shNT				shSema3C
		TCF1	1	1	1	1	0.651212	0.534496	0.644387	0.502345
		C-myc	1	1	1	1	0.500104	0.555978	0.549579	0.401563
			Normalized Expression (mRNA) 4121 GSCs
			shNT				shSema3C
		TCF1	1	1	1	1	0.403027	0.601464	0.346277	0.363682
		C-myc	1	1	1	1	0.642202	0.53939	0.631673	0.506137
	Fig 3c					Normalized Expression (mRNA) 3359 GSCs
			Vector					FLAG-Sema3C
		Axin1	1	1	1		2.25	2.11	2.1
		CCND1	1	1	1		3.86	1.95	2.44
		c-Jun	1	1	1		2.53	2.55	3.01
		C-myc	1	1	1		1.67	1.94	2.82
		TCF1	1	1	1		2.7	2.04	3.2
						Normalized Expression (mRNA) 4121 GSCs
				Vector				FLAG-Sema3C
		Axin1	1	1	1		4.33	4.65	2.51
		CCND1	1	1	1		3.4	1.54	3.38
		c-Jun	1	1	1		1.6	2.77	3.27
		C-myc	1	1	1		3.1	2.7	2.42
		TCF1	1	1	1		3.47	4.4	4.59

## Sheet: Fig 4
Fig 4a
	nuclear β-catenin positive cells (Fraction)
Fig 4b		387 GSCs
	Vector	FLAG-Sema3C
	0.290698	0.446429
	0.218045	0.393204
	0.25	0.377953
		4121 GSCs
	Vector	FLAG-Sema3C
	0.28125	0.453488
	0.277108	0.361111
	0.344086	0.373626
	0.248276	0.401361
Fig 4C	nuclear β-catenin positive cells (Fraction)
		387 GSCs
	shNT	shSema3C
	0.303483	0.156028
	0.321429	0.148936
	0.375	0.131579
		4121 GSCs
	shNT	shSema3C
	0.310078	0.104895
	0.3375	0.110294
	0.330645	0.104839

## Sheet: Fig 7
Fig 7a				Cell dose (cell/ well) 387 GSCs								387 GsCs							4121 GsCs
	Treatment	1.5625	3.125	6.25	12.5	25	50	100	200			Limiting dilution data original counts							Limiting dilution data original counts
	shNT	-0.192645	-0.337035	-1.41504	-3							Counter	Dose	Tested	Response	Group			Counter	Dose	Tested	Response	Group
	shSema3C	0	-0.0614005	-0.0614005	0	-0.0614005	-0.263034	-0.263034	-0.777608			1	200	24	24	control			1	200	24	24	control
	shTCF1	0	0	0	0	0	-0.263034	-0.678072	-1			2	100	24	24	control			2	100	24	22	control
	shSema3C+shTCF1	0	0	0	-0.0614005	-0.0614005	0	0	-0.337035			3	50	24	24	control			3	50	24	19	control
												4	25	24	24	control			4	25	24	17	control
												5	12.5	24	21	control			5	12.5	24	11	control
				Cell dose (cell/ well) 4121 GSCs								6	6.25	24	15	control			6	6.25	24	5	control
	Treatment	1.5625	3.125	6.25	12.5	25	50	100	200			7	3.125	24	5	control			7	3.125	24	2	control
	shNT	-0.0614005	-0.125531	-0.337035	-0.884523	-1.77761	-2.26303	-3.58496				8	1.5625	24	3	control			8	1.5625	24	1	control
	shSema3C	0	0	0	-0.0614005	0	-0.337035	-0.584963	-1.26303			9	200	24	10	shSema3C			9	200	24	14	shSema3C
	shTCF1	0	0	0	0	0	0	-0.192645	-0.4975			10	100	24	4	shSema3C			10	100	24	8	shSema3C
	shSema3C+shTCF1	0	0	0	0	0	0	0	-0.263034			11	50	24	4	shSema3C			11	50	24	5	shSema3C
												12	25	24	1	shSema3C			12	25	24	0	shSema3C
												13	12.5	24	0	shSema3C			13	12.5	24	1	shSema3C
												14	6.25	24	1	shSema3C			14	6.25	24	0	shSema3C
												15	3.125	24	1	shSema3C			15	3.125	24	0	shSema3C
												16	1.5625	24	0	shSema3C			16	1.5625	24	0	shSema3C
												17	200	24	12	shTCF1			17	200	24	9	shTCF1
												18	100	24	9	shTCF1			18	100	24	3	shTCF1
												19	50	24	4	shTCF1			19	50	24	0	shTCF1
	Fig 7b											20	25	24	0	shTCF1			20	25	24	0	shTCF1
												21	12.5	24	0	shTCF1			21	12.5	24	0	shTCF1
												22	6.25	24	0	shTCF1			22	6.25	24	0	shTCF1
												23	3.125	24	0	shTCF1			23	3.125	24	0	shTCF1
												24	1.5625	24	0	shTCF1			24	1.5625	24	0	shTCF1
												25	200	24	5	shSema3C+shTCF1			25	200	24	4	shSema3C+shTCF1
												26	100	24	0	shSema3C+shTCF1			26	100	24	0	shSema3C+shTCF1
												27	50	24	0	shSema3C+shTCF1			27	50	24	0	shSema3C+shTCF1
												28	25	24	1	shSema3C+shTCF1			28	25	24	0	shSema3C+shTCF1
												29	12.5	24	1	shSema3C+shTCF1			29	12.5	24	0	shSema3C+shTCF1
												30	6.25	24	0	shSema3C+shTCF1			30	6.25	24	0	shSema3C+shTCF1
												31	3.125	24	0	shSema3C+shTCF1			31	3.125	24	0	shSema3C+shTCF1
												32	1.5625	24	0	shSema3C+shTCF1			32	1.5625	24	0	shSema3C+shTCF1

## Sheet: Fig S1
	Fig S1a											Fig S1c		Days post intracranial injection	Control	LGK974 5mg/kg BID	LGK974 10mg/kg BID
		LGK 974 concentration (μM)	387 GSCs				4121 GSCs							24			1
		0	97.0914	102.052	104.886	95.9704	99.9335	98.2325	98.0996	103.734				25			1
		1.875	75.9379	78.1149	79.9171	76.933	75.0452	73.9713	72.8662	76.9143				25			1
		3.75	58.1541	55.6719	59.0838	59.5887	61.4777	58.7446	60.0084	61.3959				26		1	1
		7.5	37.6348	41.9355	44.011	39.7515	42.3514	38.8979	40.2787	44.4951				26			1
		15	23.4059	22.9863	23.8368	25.8303	26.3174	26.208	24.3488	26.7914				28		1
		30	8.60007	8.26216	9.85685	9.16167	17.4768	18.4506	16.1349	19.6643				29	1	1
		60	2.62899	2.67846	2.48393	2.99486	5.81723	6.46937	6.62205	6.8847				29	1
		120	3.09547	2.61322	2.77453	2.93201	4.68464	5.4647	5.41805	5.66294				30		1
														31	1
														31	1
	fig S1b	Treatment	387 GSCs Cell dose (cell number/ well)											31	1
			1.5625	3.125	6.25	12.5	25	50	100	200				37		1
		control	-0.415037	-1	-1.26303	-3.58496
		LGK 974 10μM	-0.0614005	-0.263034	-0.584963	-0.884523	-3.58496
		LGK 974 40μM	0	0	0	0	-0.584963	-2.58496
		Limiting dilution data entered.
		Counter	Dose	Tested	Response	Group						Fig S1f		Days post intracranial injection	Control	Sema3C Knockdown	TCF1 Knockdown	Sema3C TCF1 double Knockdown
		1	200	24	24	Control								34	1
		2	100	24	24	Control								34	1
		3	50	24	24	Control								34	1
		4	25	24	24	Control								34	1
		5	12.5	24	22	Control								35	1
		6	6.25	24	14	Control								37	1
		7	3.125	24	12	Control								37	1
		8	1.5625	24	6	Control								38	1
		9	200	24	24	10	micromolar							39		1	1
		10	100	24	24	10	micromolar							44	1
		11	50	24	24	10	micromolar							46			1
		12	25	24	22	10	micromolar							48			1
		13	12.5	24	11	10	micromolar							48			1
		14	6.25	24	8	10	micromolar							49		1
		15	3.125	24	4	10	micromolar							53			1
		16	1.5625	24	1	10	micromolar							55	1	1
		17	200	24	24	20	micromolar							60		1
		18	100	24	24	20	micromolar							61			1
		19	50	24	24	20	micromolar							61			1
		20	25	24	12	20	micromolar							61			1
		21	12.5	24	10	20	micromolar							62			1
		22	6.25	24	8	20	micromolar							65			1
		23	3.125	24	2	20	micromolar							90				1
		24	1.5625	24	0	20	micromolar							95		1
		25	200	24	24	40	micromolar							104				1
		26	100	24	24	40	micromolar							106		1
		27	50	24	20	40	micromolar							180		0		0
		28	25	24	8	40	micromolar							180		0		0
		29	12.5	24	0	40	micromolar							180		0		0
		30	6.25	24	0	40	micromolar							180				0
		31	3.125	24	0	40	micromolar							180				0
		32	1.5625	24	0	40	micromolar							180				0
														180				0
														180				0
		fig S1g
